# Supplementary material for: Residual flexibility in the topologically constrained multivalent complex between the GKAP scaffold and LC8 hub proteins
Source: FEBS J. 2025 Aug 22;293(1):76–95. doi: 10.1111/febs.70219 (PMC12797016; doi:10.1111/febs.70219)
Supplement: Supplementary file 1 — Table S1. Motif sequence and binding affinity (K d) of LC8‐binding partners. Table S2. Results of the DSSPcont analysis on the individual molecular dynamics runs. [file FEBS-293-76-s001.xlsx]

## Sheet: S1 - LC8 binding partners
Supplementary Table S1: Motif sequence and binding affinity (Kd) of LC8 binding partners
Partner name	Partner Uniprot ID	Motif sequence	PDB ID	Construct size (AA)	Multivalency	Kd(µM)±SE(µM)	Kd measurement method	PMID, reference	Comment
ana2	Q9XZ31	ICAGTQTD	4QH7_1	9	mono	1.14±0.07	ITC	24920673 [17]
ana2	Q9XZ31	STTGTQCD	4QH8_1	9	mono	12.8±1.5	ITC	24920673 [17]
WWC1	Q8IX03	LDVSSQTD	-	8	mono	0.45±0.03	SPR	29240760 [6]
WWC1	Q8IX03	VDKETNTE	-	8	mono	4.00±0.50	SPR	29240760 [6]
WWC2	Q6AWC2	LDAGSQTS	-	8	mono	32.7±2.97	SPR	29240760 [6]
WWC2	Q6AWC2	VDKETNTD	-	8	mono	17.6±0.54	SPR	29240760 [6]
WWC3	Q9ULE0	CDAGSQTD	-	8	mono	5.34±0.18	SPR	29240760 [6]
WWC3	Q9ULE0	VDKETNTE	-	8	mono	3.50±0.15	SPR	29240760 [6]
AMOT	Q4VCS5	RDCSTQTE	-	8	mono	1.20±0.04	SPR	29240760 [6]
AMOTL1	Q8IY63	KDSSTQTD	-	8	mono	1.55±0.04	SPR	29240760 [6]
AMOTL2	Q9Y2J4	RDGSTQTE	-	8	mono	1.98±0.19	SPR	29240760 [6]
Bmf	Q96LC9	DKATQTL	-	7	mono	1.05+0.04	ITC	20889982 [40]
Bmf	Q96LC9	DKATQTL	-	7	mono	0.735+0.022	ITC	20889982 [40]
Bmf	Q96LC9	dimer	-	-	syntetic multivalent variant	0.003+0.00046	ITC	20889982 [40]
Bmf	Q96LC9	DKATQTL	-	7	mono	3.58±0.4	SPR	20889982 [40]
Bmf	Q96LC9	DKATQTL	-	7	mono	110±20	SPR	20889982 [40]
nNOS	syntetic	DTGIQVD	-	7	mono	7+0.23	ITC	20889982 [40]
nNOS	syntetic	DTGIQVD	-	7	mono	5.41+0.15	ITC	20889982 [40]
Myosin Va	Q9Y4I1-2	DKNTMTD	-	7	mono	8.85+0.67	ITC	20889982 [40]
Myosin Va	Q9Y4I1-2	ELESENKKLKNELNELRKALSEKSAPEVTAPGAPAYRVLMEQLTSVSEELDVRKEEVLILRSQLVSQKEAIQPKDDKNTMTDSTILLE	-	88	syntetic multivalent variant	0.037+0.005	ITC	20889982 [40]
dimeric myoVa	Q9Y4I1-2	DKNTMTD	-	7	mono	0.05±0.0147	SPR	20889982 [40]
dimeric myoVa	Q9Y4I1-2	DKNTMTD	-	7	mono	2.69±0.86	SPR	20889982 [40]
Pak1	Q13153	DVATSPI	-	7	mono	42.7+5.3	ITC	20889982 [40]
dyn intermediate chain	Q62871	YTKETQTP	2PG1_1	33	mono	-	Thermodynamic Analysis	17551010 [53]
dyn intermediate chain (ICTL)	Q24246	KETLVYTKQTQTT	3FM7_3	13	mono	8.0±1.5	ITC	19759397 [52]
dyn intermediate chain (ICTL)	Q24246	NLSVYNVQATNIPPKETLVYTKQTQTT	3FM7_3	28	mono	0.5±0.06	ITC	19759397 [52]
dyn intermediate chain (ICTL)	Q24246	NLVYTKQTQTTPPKETLVYTKQTQTTST	3GLW_1	28	mono	8.0±2.1	ITC	19759397 [52]
protein panoramix	Q9W2H9	KNAATQTE	7K3J_1, 7K3K, 7K3L	8	mono	0.075	ITC	33574069 [54]
protein panoramix	Q9W2H9	RDAGTQVR	7K3J_1, 7K3K, 7K3L	8	mono	0.14	ITC	33574069 [54]
SAO-1	C6KRN1	MQHANVATD	7Y8W_1	8	mono	0.5±0.07	ITC	36323675 [55]
SAO-1	C6KRN1	MKSVECQTE	7Y8W_1	8	mono	0.5±0.07	ITC	36323675 [55]
synthetic	-	Ac-DKSTQTD	-	7	mono	5.6	ITC	21533121 [16]
synthetic	-	Ac-GDKSTQTD	-	8	mono	0.56	ITC	21533121 [16]
synthetic	-	Ac-VDKSTQTD	-	8	mono	0.07	ITC	21533121 [16]
synthetic	-	Ac-SRGTQTE	2XQQ_1	7	mono	15.2	ITC	21533121 [16]
synthetic	-	Ac-GSRGTQTE	-	8	mono	1.64	ITC	21533121 [16]
synthetic	-	dimeric-GSGDKSTQTD*	-	-	dimer	<0.007	ITC	21533121 [16]
synthetic	-	dimeric-GSVDKSTQTD*	-	-	dimer	<0.009	ITC	21533121 [16]
synthetic	-	dimeric-GSGSRGTQTE*	-	-	dimer	<0.003	ITC	21533121 [16]
synthetic	-	dimeric-GSVSRGTQTE*	-	-	dimer	<0.007	ITC	21533121 [16]
EML3	Q32P44	VSRGTQTE	-	86	mono	0.05	ITC	21533121 [16]
myosin Va	Q9Y4I1	MSQKEAIQPKDDKNTMTDSTILLE	4D07_1	25	mono	9	STD (Saturation transfer difference)	25312846 [46]
NOS	P29476	KAEMKDTGIQVDR	1CMI_1	13	mono	-	-	10426949 [S1]
BIM	O43521	MSCDKSTQT	1F95_1	9	mono	-	-	11178896 [10]	BMRB: 4931
nNOS	syntetic	MKDTGIQVDRDLDGKSHK	1F96_1	18	mono	-	-	11178896 [10]	BMRB: 4911
IC chain DYN	Q24246	KETLVYTKQTQTTSTG	2P2T_1	16	mono	-	-	17570393 [44]	BMRB: 15078
Swallow	P40688	MYHIRSATSAKATQTD	3E2B_1	16	mono	-	-	17570393 [44]
pak1	Q13153	TPTRDVATSP	3DVP_1	10	mono	-	-	18650427 [13]
Swallow	P40688	MYHIRSATSAKATQTD	3E2B_1	16	mono	-	-	18948118 [15]
NEK9	Q8TD19	VGMHSKGTQTA	3ZKE_1, 3ZKF_1	11	mono	0.16 (with phosphorylated serine: 0.96)	ITC	23482567 [45]
chica	Q9H4H8	multivalent	-	68	poly	0.4 ± 0.1	ITC	26652654 [20]	BMRB: 26684
chica QT1p	Q9H4H8	EKAIDAATQTE	5E0L_1	11	mono	0.4 ± 0.1	ITC	26652654 [20]
chica QT2p	Q9H4H8	SVSEVTQTS	-	9	mono	6.3 ± 0.4	ITC	26652654 [20]
chica QT3p	Q9H4H8	TTACAGTQTA	-	10	mono	nd	ITC	26652654 [20]
chica QT4p	Q9H4H8	SYWSRSTTTQTD	5E0M_1	12	mono	5.2 ± 0.1	ITC	26652654 [20]
L-MAG	P20917	KDSYTLTE	6GZJ_1, 6GZL_1	54	mono	7.3	ITC	30261098 [S2]
bmf	Q96LC9	TSQEDKATQTLSPASPSQGV	7CNU_1	20	mono	0.79 ± 0.095	ITC	34462553 [S3]
vp35 virus	Not provided	RNSQTQTD	7D35_1	8	mono	3.91	ITC	33630249 [S4]
vp35 virus	Not provided	KTRNSQTQTD	-	10	mono	3.91	ITC	33630249 [S4]
Bdbv	Not provided	QTRSVQTQTD	-	10	mono	0.820	ITC	33630249 [S4]
Sudv	Not provided	RKSDKQVQTD	-	10	mono	6.45	ITC	33630249 [S4]
Tafv	Not provided	RTRNTQTQTD	-	10	mono	4.29	ITC	33630249 [S4]
Bomv	Not provided	KRVDNDTQTD	-	10	mono	27.9	ITC	33630249 [S4]
Restv	Not provided	RTCTSSSQTE	-	10	mono	62.1	ITC	33630249 [S4]
Kib1	Q8IX03	QYLDVSSQTD	-	10	mono	0.45 ± 0.03	ITC	21621319 [18]
Swa	P40688	ATSAKATQTD	-	10	mono	0.62 ± 0.04	ITC	21621319 [18]
Kib2	Q9ULE0	LKVDKETNTE	-	10	mono	4.0 ± 0.5	ITC	21621319 [18]
IC	syntetic	IVYTKQTQTT	-	10	mono	3.0 ± 0.1	ITC	21621319 [18]
Bim	syntetic	MSCDKSTQTP	-	10	mono	0.52 ± 0.03	ITC	21621319 [18]
NUP159	P40477	multivalent	-	53	dimer	1.9 ± 0.03	ITC	23223634 [51]
NUP159	P40477	multivalent	-	65	poly	1.9 ± 0.04	ITC	23223634 [51]
NUP159	P40477	multivalent	-	78	poly	2.8 ± 0.02	ITC	23223634 [51]
NUP159	P40477	multivalent	-	90	poly	3.8 ± 0.10	ITC	23223634 [51]
NUP159	P40477	multivalent	-	103	poly	4.8 ± 0.04	ITC	23223634 [51]
NUP159	P40477	multivalent	-	56	dimer	2.0 ± 0.01	ITC	23223634 [51]
NUP159	P40477	ETCNFSVQTF	-	44	mono	1.0 ± 0.01	ITC	23223634 [51]
NUP159	P40477	multivalent	-	373	poly	5.1 ± 0.1	ITC	23223634 [51]
ASCIZ	O43313	multivalent	-	147	poly	1.4 ± 0.1	ITC	29714690 [S5]
ASCIZ	O43313	multivalent	-	83	poly	2.4 ± 0.1	ITC	29714690 [S5]
ASCIZ	O43313	multivalent	-	70	poly	4.1 ± 0.2	ITC	29714690 [S5]
ASCIZ	O43313	multivalent	-	55	poly	1.0 ± 0.1	ITC	29714690 [S5]
ASCIZ	O43313	multivalent	-	67	poly	1.6 ± 0.4	ITC	29714690 [S5]
ASCIZ	O43313	QKLDMETQTE	-	15	mono	14 ± 3.5	ITC	29714690 [S5]
ASCIZ	O43313	LLRDIETQTP	-	15	mono	7 ± 0.4	ITC	29714690 [S5]
ASCIZ	O43313	TRGDIGTMTD	-	15	mono	weak	ITC	29714690 [S5]
ASCIZ	O43313	TSAHMYTQTC	-	14	mono	15 ± 0.8	ITC	29714690 [S5]
ASCIZ	O43313	GLSHIQTQTH	-	14	mono	11 ± 0.6	ITC	29714690 [S5]
ASCIZ	O43313	LYNTQHTQTC	-	15	mono	20 ± 1.0	ITC	29714690 [S5]
ASCIZ	O43313	NFQSTCTQTR	-	14	mono	10 ± 0.5	ITC	29714690 [S5]
ASCIZ	Q9VZU1	multivalent	-	70	poly	4.8 ± 0.2	ITC	36979339 [3]	QT 2-4
ASCIZ	Q9VZU1	RDIETQTP	-	70	mono	9.3 ± 0.3	ITC	36979339 [3]	QT2
ASCIZ	Q9VZU1	GDIGTMTD	-	70	mono	36 ± 2	ITC	36979339 [3]	QT3
ASCIZ	Q9VZU1	AHMYTQTC	-	70	mono	15 ± 1	ITC	36979339 [3]	QT4
ASCIZ	Q9VZU1	multivalent	-	70	dimer	6.3 ± 0.3	ITC	36979339 [3]	QT2,3
ASCIZ	Q9VZU1	multivalent	-	70	dimer	4.4 ± 0.4	ITC	36979339 [3]	QT3,4
ASCIZ	Q9VZU1	multivalent	-	70	dimer	1.8 ± 0.1	ITC	36979339 [3]	QT2,4
53BP1	Q12888	multivalent	-	85	poly	0.3 ± 0.2	ITC	36335430 [S6]	LBD
53BP1	Q12888	NNIGIQTM	-	7	mono	5.2 ± 0.9	ITC	36335430 [S6]	QT1
53BP1	Q12888	VSAATQTI	-	7	mono	0.62 ± 0.06	ITC	36335430 [S6]	QT2
53BP1	Q12888	QDATVQTE	-	7	mono	1 ± 0.3	ITC	36335430 [S6]	QT3
53BP1	Q12888	multivalent	-	24	dimeric	0.18 ± 0.004	ITC	36335430 [S6]	QT12
53BP1	Q12888	multivalent	-	32	dimeric	0.19 ± 0.009	ITC	36335430 [S6]	QT23
LCA5	Q86VQ0	CTKGVQTM	-	8	mono	8.1	FP	36114230 [S7]
LCA5	Q86VQ0	CTKGVQTM	-	8	mono	2.6	ITC	36114230 [S7]
LCA5	Q86VQ0	multivalent	-	22	dimeric	0.76 ± 0.06	ITC	36114230 [S7]
LCA5	Q86VQ0	multivalent	-	22	dimeric	0.68 ± 0.08	ITC	36114230 [S7]
LCA5	Q86VQ0	multivalent	-	22	dimeric	1.22 ± 0.08	ITC	36114230 [S7]
Pac11a	P40960	multivalent	-	87	dimeric	0.04 ± 0.01	ITC	26253171 [22]
Pac11a	P40960	multivalent	-	80	dimeric	0.04 ± 0.01	ITC	26253171 [22]
Swa	P40688	ATSAKATQTD	3BRL_1	-	mono	-	-	19863079 [12]
GKAP	P97836	NRCLSIGIQVD	-	-	mono	2.4	ITC	-	personal communication
ASCIZ	Q9VZU1	multivalent	-	76	poly	-	-	32139510 [21]	BMRB: 28033
synthetic	-	multivalent	-	66	poly	0.036±0.003	ITC	35245498 [S8]
IQUB	Q8NA54	HNAGTQTV	-	8	mono	3.57±0.13	SPR	[S9]	https://doi.org/10.1101/2023.09.15.557927
MAP4	P27816	GSKSTQTV	-	8	mono	4.42±0.68	SPR	[S9]	https://doi.org/10.1101/2023.09.15.557927
CFAP91	Q7Z4T9	RDADVQTD	-	8	mono	0.55±0.03	SPR	[S9]	https://doi.org/10.1101/2023.09.15.557927
CEP152	O94986	LDCGSQTD	-	8	mono	2.37±0.29	SPR	[S9]	https://doi.org/10.1101/2023.09.15.557927
CDK5RAP2	Q96SN8	KDASVQTV	-	8	mono	12.46±3.88	fluorescence polarization	[S9]	https://doi.org/10.1101/2023.09.15.557927
AKAP9	Q99996	RNSSTQTQ	-	8	mono	12.40±3.08	fluorescence polarization	[S9]	https://doi.org/10.1101/2023.09.15.557927
ALMS1	Q8TCU4	KDIGTQTN	-	8	mono	19.20±5.50	fluorescence polarization	[S9]	https://doi.org/10.1101/2023.09.15.557927
OFD1	O75665	KESCNMETQTS	-	11	mono	12.5±1.3	SPR	[S9]	https://doi.org/10.1101/2023.09.15.557927
OFD1	O75665	KESCNMETQTS	-	11	mono	12.8±1.7	competitive fluorescence polarization assay	[S9]	https://doi.org/10.1101/2023.09.15.557927
[S1]	Liang, J., Jaffrey, S. R., Guo, W., Snyder, S. H., & Clardy, J. (1999). Structure of the PIN/LC8 dimer with a bound peptide. Nature structural biology, 6(8), 735–740.
[S2]	Myllykoski, M., Eichel, M. A., Jung, R. B., Kelm, S., Werner, H. B., & Kursula, P. (2018). High-affinity heterotetramer formation between the large myelin-associated glycoprotein and the dynein light chain DYNLL1. Journal of neurochemistry, 147(6), 764–783.
[S3]	Zhi, Z., Ouyang, Z., Ren, Y., Cheng, Y., Liu, P., Wen, Y., & Shao, Y. (2022). Non-canonical phosphorylation of Bmf by p38 MAPK promotes its apoptotic activity in anoikis. Cell death and differentiation, 29(2), 323–336.
[S4]	Lim, D., Shin, H. C., Choi, J. S., Kim, S. J., & Ku, B. (2021). Crystal structure of human LC8 bound to a peptide from Ebola virus VP35. Journal of microbiology (Seoul, Korea), 59(4), 410–416.
[S5]	Clark, S., Myers, J. B., King, A., Fiala, R., Novacek, J., Pearce, G., Heierhorst, J., Reichow, S. L., & Barbar, E. J. (2018). Multivalency regulates activity in an intrinsically disordered transcription factor. eLife, 7, e36258.
[S6]	Howe, J., Weeks, A., Reardon, P., & Barbar, E. (2022). Multivalent binding of the hub protein LC8 at a newly discovered site in 53BP1. Biophysical journal, 121(23), 4433–4442.
[S7]	Szaniszló, T., Fülöp, M., Pajkos, M., Erdős, G., Kovács, R. Á., Vadászi, H., Kardos, J., & Dosztányi, Z. (2022). The interaction between LC8 and LCA5 reveals a novel oligomerization function of LC8 in the ciliary-centrosome system. Scientific reports, 12(1), 15623.
[S8]	Mostofian, B., McFarland, R., Estelle, A., Howe, J., Barbar, E., Reichow, S. L., & Zuckerman, D. M. (2022). Continuum dynamics and statistical correction of compositional heterogeneity in multivalent IDP oligomers resolved by single-particle EM. Journal of molecular biology, 434(9), 167520.
[S9]	Pajkos, M., Szaniszló, T., Fülöp, M. & Dosztányi, Z. (2023.) Entering new circles: Expansion of the LC8/DYNLL1 interactome in the ciliary-centrosomal network through system-driven motif evolution. bioRxiv 2023.09.15.557927 doi:10.1101/2023.09.15.557927
Supplementary Table S2: Results of the DSSPcont analysis on the individual molecular dynamics runs
Model_1_E
Pos	G (%)	H (%)	I (%)	T (%)	E (%)	B (%)	S (%)	L (%)
1	0	0	0	0	0	0	0	95
2	0.03	0	0	15.12	0	0	0	79.85
3	0.03	0	0	15.13	0	0	47.62	32.21
4	0.11	0	0	0.04	0	0.01	4.45	90.39
5	0.08	0	0	0.37	0	0	16.79	77.75
6	0.08	0	0	21.48	0	0	60.39	13.05
7	0	0	0	21.13	0	0	42.21	31.65
8	0	0	0	0.02	0	0.01	17.58	77.39
9	0	0	0	0.03	0	0	6.08	88.89
10	0	0	0	0.01	0	0	2.55	92.45
11	0	0	0	0	0	0	0.01	94.99
12	0	0	0	0.01	0.01	0	0.89	94.09
13	0	0	0	0.01	0.01	0	0.04	94.94
14	0	0	0	0	65.92	0.06	0.03	28.98
15	0	0	0	0	93.35	0.05	0	1.6
16	0	0	0	0	94.07	0	0	0.93
17	0	0	0	0	94.3	0.52	0	0.18
18	0	0	0	0	61.06	0	0	33.94
19	0	0	0	0	61.03	0	0	33.97
20	0	0	0	0	85.19	9.38	0	0.42
21	0	0	0	0	77.07	0.24	0.2	17.48
22	0	0	0	0	1.6	0.02	1.15	92.22
23	0	0	0	1.6	0	0.01	83.35	10.03
24	0	0	0	1.57	0	0.12	73.75	19.57
25	0	0	0	46.7	0	0.07	32.2	16.03
26	0	0	0	46.75	0	0.02	37.84	10.39
27	0	0	0	0.43	0.15	39.42	27.74	27.27
28	0	0	0	2.07	0.15	0.03	36.6	56.16
29	0	0	0	4.59	0.14	0	68.13	22.13
30	0	0	0	4.5	0.14	0.13	64.93	25.31
31	0	0	0	58.92	0	0.36	12.75	22.96
32	0	0	0	59.11	0	0	11.63	24.26
33	0	0	0	0.02	0.14	0.04	2.2	92.6
34	0	0	0	0.02	0.15	3.85	0.28	90.71
35	0	0	0	0	0.01	35.62	0.3	59.06
36	0	0	0	0	0	0	0.27	94.73
37	0	0	0	0	0	0	0.06	94.94
38	0	0	0	0	0	0	0.98	94.02
39	0	0	0	0	78.44	0.01	0	16.56
40	0	0	0	0	94.77	0.03	0	0.19
41	0	0	0	0	94.88	0	0	0.12
42	0	0	0	0	94.89	0	0	0.11
43	0	0	0	0	76.03	0	0	18.97
44	0	0	0	0	75.91	0	0	19.09
45	0	0	0	0	79.92	14.24	0	0.85
46	0	0	0	0	22.06	0.15	0	72.79
47	0	0	0	0	4.32	0	0	90.68
48	0	0	0	0	0	0	0.08	94.92
49	0	0	0	0.4	0	0.02	3.13	91.45
50	0	0	0	0.46	0	0	43.12	51.42
51	0	0	0	23.11	0	0	35.88	36.01
52	0.01	0	0	25.5	0	0.02	31.29	38.19
53	0.01	0	0	2.42	0	0	7.2	85.37
54	0.01	0	0	0	0.02	0.01	2.44	92.53
55	0	0	0	0.13	0.02	4.05	2.92	87.89
56	0.01	0	0	4.61	0	0	88.39	1.99
57	0.01	0	0	4.57	0	0	88.35	2.08
58	0.01	0	0	0.52	0.02	4.05	8.83	81.58
59	0	0	0	0.42	0.02	0.02	0	94.55
60	0	0	0	0	0	0	0	95
61	0	0	0	0	0	0	0	0
Model_1_F
Pos	G (%)	H (%)	I (%)	T (%)	E (%)	B (%)	S (%)	L (%)
1	0	0	0	0	0	0	0	100
2	0.09	0	0	0.47	0	0	0	99.45
3	0.18	0	0	0.54	0	0	8.31	90.98
4	0.18	0	0	3.67	0	0	17.04	79.11
5	0.1	0	0	3.67	0	0	25.76	70.47
6	0	0	0	0.1	0	0	13.6	86.31
7	0	0	0	0.01	0	0	4.62	95.37
8	0	0	0	0	0	0	0.36	99.64
9	0	0	0	0	0	0	0.58	99.42
10	0	0	0	0	0	0	1.25	98.75
11	0	0	0	0.05	0	0	0.67	99.28
12	0.01	0	0	23.5	0	0	12.55	63.95
13	0.01	0	0	22.97	0.11	1.06	18.63	57.26
14	0	0	0	0	12.85	0	0.11	87.04
15	0	0	0	0	90.9	0.05	0	9.05
16	0	0	0	0	95.43	0	0	4.57
17	0	0	0	0	98.37	1.56	0	0.08
18	0	0	0	0	79.6	0	0	20.4
19	0	0	0	0	79.21	0	0	20.79
20	0	0	0	0	80.46	18.41	0	1.13
21	0	0	0	0	9.93	0.14	0	89.93
22	0	0	0	0	0.13	0	0	99.87
23	0	0	0	0	0	0	0.39	99.61
24	0	0	0	0	0	0.03	19.05	80.93
25	0.35	0	0	18.55	0	0	30.6	50.49
26	0.35	0	0	18.66	0	0	64.11	16.87
27	0.35	0	0	0.13	0	0.16	65.41	33.94
28	0	0	0	0	18.05	5.92	3.66	72.37
29	0	0	0	0	18.44	12.26	0.39	68.91
30	0	0	0	0	0.83	0.01	1.09	98.07
31	0.01	0	0	0.51	0	0.01	1.55	97.93
32	15.09	0	0	6.66	0	0	11.95	66.3
33	15.09	0	0	8.79	0	0	3.03	73.09
34	15.08	0	0	3.19	0	0.01	3.88	77.84
35	0	0	0	21.25	0	0	30.84	47.91
36	0	0	0	21.28	0	0	32.67	46.05
37	0	0	0	0.04	0.02	0	1.27	98.68
38	0	0	0	0	0.07	0	1.03	98.9
39	0	0	0	0	91.64	0.07	0	8.3
40	0	0	0	0	99.47	0.01	0	0.53
41	0	0	0	0	99.77	0	0	0.23
42	0	0	0	0	99.82	0.03	0	0.15
43	0	0	0	0	78.29	0	0	21.71
44	0	0	0	0	78.06	0	0	21.94
45	0	0	0	0	78.11	20.41	0	1.48
46	0	0	0	0.01	0.26	0	0.68	99.05
47	0	0	0	0.01	0	0	24.82	75.17
48	0	0	0	0	0	0	16.38	83.62
49	0	0	0	0	0	0	0.31	99.69
50	0	0	0	0.09	0	0.01	41.92	57.98
51	0	0	0	13.95	0	0	52.32	33.72
52	0	0	0	13.91	0	0	14.28	71.81
53	0	0	0	0.01	0	0.01	1.88	98.11
54	0	0	0	0.02	0	0	0.78	99.2
55	0	0	0	0.02	0	0	25.8	74.18
56	0	0	0	0	0.01	0.24	43.3	56.45
57	0.5	0	0	0.14	0.02	0.06	2.53	96.76
58	0.5	0	0	35.71	0	0	16.44	47.34
59	0.5	0	0	35.57	0	0.08	0	63.85
60	0	0	0	0	0	0	0	100
61	0	0	0	0	0	0	0	0
Model_2_E
Pos	G (%)	H (%)	I (%)	T (%)	E (%)	B (%)	S (%)	L (%)
1	0	0	0	0	0	0	0	100
2	0	0	0	0.06	0	0	0	99.94
3	0	0	0	0.06	0	0	4.14	95.8
4	0	0	0	0.19	0	0	0.66	99.15
5	0	0	0	0.26	0	0	4.7	95.04
6	0	0	0	0.08	0	0	8.63	91.29
7	0	0	0	0.01	0	0	4.57	95.41
8	0	0	0	0.06	0	0	46.84	53.1
9	0	0	0	0.09	0	0	15.63	84.28
10	0	0	0	0.18	0	0	43.94	55.88
11	0	0	0	0.2	0	0	40.07	59.73
12	0	0	0	0.05	0.02	0	1.59	98.34
13	0	0	0	0	1.56	49.98	4.16	44.3
14	0	0	0	0	9.37	0	0.11	90.53
15	0	0	0	0	39.2	0.02	48.81	11.97
16	0	0	0	0	42.08	0	0	57.92
17	0	0	0	0	79.83	20.12	0	0.06
18	0	0	0	0	75.64	0	0	24.36
19	0	0	0	0	75.42	0	0	24.58
20	0	0	0	0	77.61	21.68	0	0.72
21	0	0	0	0	26.6	0.15	0	73.25
22	0	0	0	0	0.19	0	0	99.81
23	0	0	0	0	0	0	0.17	99.83
24	0	0	0	0.01	0	0.03	13.97	85.99
25	0	0	0	44.04	0	0	19.04	36.91
26	0	0	0	44.1	0	0	47.37	8.53
27	0	0	0	0.33	0	0	40.2	59.47
28	0	0	0	0	18.18	6.08	0.84	74.9
29	0	0	0	0	18.57	31.1	0.02	50.31
30	0.01	0	0	45.48	0.83	0.01	10.16	43.51
31	0.02	0	0	45.48	0	0.01	9.88	44.61
32	15.1	0	0	6.13	0.13	18.86	16.07	43.71
33	15.09	0	0	8.77	0.13	0.01	3.07	72.94
34	15.1	0	0	3.38	0.11	0.21	10.62	70.58
35	0.02	0	0	15.32	0	0.02	27.55	57.09
36	0.02	0	0	15.12	9.73	0.2	27.97	46.97
37	0	0	0	0	9.83	13.2	0.26	76.71
38	0	0	0	0	0.39	0.02	0	99.59
39	0	0	0	0	79.97	0.02	0	20.01
40	0	0	0	0	99.45	0.03	0	0.51
41	0	0	0	0	99.76	0	0	0.24
42	0	0	0	0	99.78	0.02	0	0.2
43	0	0	0	0	76.88	0	0	23.12
44	0	0	0	0	76.7	0	0	23.3
45	0	0	0	0	84.3	14.3	0	1.41
46	0	0	0	0	33.64	0.36	0	66
47	0	0	0	0	0.56	0	0.04	99.4
48	0	0	0	0.08	0	0	0.09	99.83
49	0	0	0	0.21	0	0.01	2.59	97.19
50	0	0	0	35.39	0	0.02	36.93	27.67
51	0	0	0	49.25	0	0	38.77	11.98
52	0	0	0	14.09	0	0.78	15.81	69.32
53	0	0	0	0.03	0	1.3	1.91	96.76
54	0	0	0	0.02	0	16.67	0.79	82.52
55	0	0	0	0.02	0	0.03	4.87	95.09
56	0	0	0	0	0.01	0.16	18.58	81.24
57	0.5	0	0	0.13	0.02	0.06	4.46	94.83
58	0.5	0	0	1.51	0	0.02	63.12	34.85
59	0.5	0	0	1.37	0.01	0.91	0	97.22
60	0	0	0	0	0	0	0	100
61	0	0	0	0	0	0	0	0
Model_2_F
Pos	G (%)	H (%)	I (%)	T (%)	E (%)	B (%)	S (%)	L (%)
1	0	0	0	0	0	0	0	100
2	0	0	0	2.3	0	0	0	97.7
3	0	0	0	2.36	0	0	24.12	73.52
4	0	0	0	0.09	0	0.12	2.14	97.65
5	0	0	0	1.05	0	0	6.47	92.48
6	0	0	0	1.05	0	0	14.07	84.88
7	0	0	0	0.02	0	0.12	6.23	93.63
8	0	0	0	0.02	0	0	0.65	99.32
9	0	0	0	0	0	0	0.1	99.9
10	0	0	0	0	0	0	0.13	99.86
11	0	0	0	0	0	0	0.03	99.97
12	0	0	0	0.53	0	0	23.76	75.71
13	0	0	0	0.52	0	0	14.65	84.83
14	0	0	0	0.01	0	0	0.44	99.55
15	0	0	0	0.01	0.01	0	42.08	57.91
16	0	0	0	0	65.8	0.09	13.18	20.93
17	0	0	0	0	85.13	14.51	0	0.36
18	0	0	0	0	64.27	0	0	35.73
19	0	0	0	0	64.31	0.01	0	35.68
20	0	0	0	0	63.92	33.6	0	2.48
21	0	0	0	0	7.39	0.01	0	92.6
22	0	0	0	0	0.08	0.01	0	99.91
23	32.55	7.83	0	22.44	0	0.02	20.42	16.76
24	35.57	8.78	0	34.97	0	0	13.08	7.61
25	35.68	9.05	0	16.77	0	0	9.08	29.44
26	5.98	9.05	0	27.46	0	0.02	28.24	29.26
27	0.57	1.3	0	6.12	0	0	21.61	70.39
28	0.19	0.35	0	5.82	0	0	1.27	92.37
29	0.31	0	0	0.84	0	0.46	3.33	95.06
30	4.94	0.12	0	86	0	0	1.43	7.51
31	4.94	0.12	0	86.38	0	0.12	4.13	4.32
32	4.64	0.12	0	80.72	0	0.17	8.51	5.85
33	0	0.11	0	0.1	0	0.29	7.49	92
34	0	0	0	0.23	0	0.11	0.78	98.87
35	0	0	0	0.22	0	0	0.71	99.07
36	0	0	0	0	0	0	7.38	92.62
37	0	0	0	0	0	0	1.81	98.19
38	0	0	0	0	0	0	0.07	99.93
39	0	0	0	0	89.32	0.01	0.01	10.67
40	0	0	0	0	99.84	0.02	0	0.15
41	0	0	0	0	99.84	0	0	0.16
42	0	0	0	0	99.84	0	0	0.16
43	0	0	0	0	75.35	0	0	24.65
44	0	0	0	0	75.14	0	0	24.86
45	0	0	0	0	88.86	9.75	0	1.39
46	0	0	0	0	52.72	0.48	0	46.8
47	0	0	0	0	20.51	0	0	79.49
48	0	0	0	0.05	0	0	0.01	99.95
49	0	0	0	0.17	0	0	56.52	43.31
50	0	0	0	0.14	0	0	54.91	44.95
51	0	0	0	0.03	0	0.05	1.05	98.87
52	0	0	0	0	0	0	1.82	98.17
53	0	0	0	0	0	0	0.13	99.87
54	0	0	0	0.01	0	0.07	0.01	99.92
55	0.01	0	0	0.09	0	0	77.55	22.35
56	0.01	0	0	0.31	0	0.04	18.07	81.57
57	0.01	0	0	0.25	0	0	19.18	80.56
58	0	0	0	39.74	0	0	19.27	40.99
59	0	0	0	39.71	0	0	0	60.28
60	0	0	0	0	0	0	0	100
61	0	0	0	0	0	0	0	0
Model_3_E
Pos	G (%)	H (%)	I (%)	T (%)	E (%)	B (%)	S (%)	L (%)
1	0	0	0	0	0	0	0	100
2	0.16	0	0	0.55	0	0	0	99.29
3	0.16	0	0	1.77	0	0	13.62	84.45
4	0.16	0	0	1.29	0	0	13.52	85.03
5	0	0	0	0	0	0.02	1.95	98.03
6	0	0	0	34.98	0	0	36.39	28.63
7	0	0	0	34.97	0	0	45.57	19.45
8	0	0	0	0	0	0	0.13	99.87
9	0	0	0	0	0	0.09	0.09	99.82
10	0	0	0	0	0	0	0.26	99.74
11	0	0	0	0	0	0	0.49	99.51
12	0	0	0	0	0	0	1.16	98.84
13	0	0	0	0	0.02	0.22	1.29	98.46
14	2.55	0	0	0.31	0.03	0	2.62	94.49
15	2.55	0	0	2.94	0.03	0.01	78.97	15.51
16	2.55	0	0	2.63	0.03	0	19.13	75.66
17	0	0	0	0	62.47	30.46	0	7.07
18	0	0	0	0	62.58	0	0	37.42
19	0	0	0	0	68.46	0	0	31.54
20	0	0	0	0	77.09	22.33	0	0.58
21	0	0	0	0.93	31.28	0.09	0.43	67.28
22	0	0	0	1.08	0.1	0	12.18	86.63
23	0	0	0	0	0	0	22.16	77.84
24	0	0	0	0	0	0	0.06	99.94
25	0	0	0	0.33	0	0	83.7	15.96
26	0	0	0	0.33	0	0	72.8	26.87
27	0	0	0	0.01	0	0	2.92	97.07
28	0	0	0	0.13	0	0	10.38	89.49
29	0	0	0	0.13	0	0.31	13.69	85.87
30	0	0	0	0.15	0.01	0.21	3.81	95.82
31	0	0	0	0.16	0	0	5.27	94.57
32	0	0	0	0.03	0	0	19.35	80.61
33	0	0	0	2.81	0	0.04	4.42	92.73
34	0	0	0	2.82	0	0	18.56	78.62
35	0	0	0	2.45	0	0	22.32	75.23
36	0	0	0	2.43	0	0	46.82	50.75
37	0	0	0	0.54	0	0	32.77	66.69
38	0	0	0	0.54	0	0	6.62	92.84
39	0	0	0	0	84.71	0.01	0	15.28
40	0	0	0	0	99.47	0.02	0	0.51
41	0	0	0	0	99.84	0	0	0.16
42	0	0	0	0	99.84	0.02	0	0.14
43	0	0	0	0	67.64	0	0	32.36
44	0	0	0	0	67.52	0	0	32.48
45	0	0	0	0	67.56	30.56	0	1.89
46	0	0	0	0	0.22	0	5.56	94.22
47	0	0	0	0	0.01	0	1.47	98.52
48	0.01	0	0	0.02	0	0.04	10.11	89.82
49	5.27	0.28	0	11.82	0	0	16.91	65.71
50	5.33	0.28	0	16.45	0	0.02	9.77	68.16
51	5.32	0.28	0	6.54	0	0.04	45.95	41.86
52	0.52	0.28	0	0.55	0	0	16.24	82.42
53	0	0	0	0.3	0	0.03	29.38	70.28
54	0	0	0	0.84	0	0.01	42.95	56.2
55	0	0	0	6.28	0	0.06	35.49	58.17
56	0	0	0	5.53	0	0.07	27.37	67.03
57	15.99	0	0	30.09	0	0.04	14.49	39.39
58	15.99	0	0	33.38	0	0.41	29.71	20.52
59	15.99	0	0	30.62	0	0.07	0	53.32
60	0	0	0	0	0	0	0	100
61	0	0	0	0	0	0	0	0
Model_3_F
Pos	G (%)	H (%)	I (%)	T (%)	E (%)	B (%)	S (%)	L (%)
1	0	0	0	0	0	0	0	95
2	0.11	0	0	0.55	0	0.1	0	94.24
3	0.11	0	0	2.41	0	0	43.83	48.65
4	0.11	0	0	1.88	0	0	13.75	79.26
5	0	0	0	0	0	0.05	2.99	91.96
6	0	0	0	0	0	0	0.09	94.91
7	0	0	0	0	0	0	1.32	93.68
8	0	0	0	0	0.02	0	0.43	94.55
9	0	0	0	0	3.51	12.72	0.66	78.11
10	0	0	0	0.16	3.5	0.06	7.97	83.3
11	0	0	0	0.16	0.01	0.04	4.68	90.12
12	0	0	0	0.05	0	0	5.2	89.75
13	0	0	0	0.05	0	0.05	36.71	58.19
14	0	0	0	0.01	0	0	73.83	21.16
15	0	0	0	0.01	0	0.01	82.9	12.07
16	0	0	0	0	0	0	49.53	45.46
17	0	0	0	0	81.43	13.45	0	0.12
18	0	0	0	0	81.45	0	0	13.55
19	0	0	0	0	81.47	0	0	13.53
20	0	0	0	0	81.89	12.89	0	0.22
21	0.09	0	0	3.07	9.58	0.03	13.87	68.37
22	0.09	0	0	3.61	0	0	4.25	87.05
23	0.09	0	0	0.32	0	0.13	1.45	93.01
24	0	0	0	0.01	0	0	0.05	94.93
25	0	0	0	1.43	0	0	52.62	40.95
26	0	0	0	1.41	0	0.02	38.07	55.49
27	0	0	0	0.21	0	0	0.91	93.89
28	0	0	0	0.21	0	0	3.83	90.96
29	0	0	0	0	0	0.18	3.83	90.98
30	0	0	0	0	0	0.17	0.42	94.41
31	0.01	0	0	0.02	0	0.06	2.32	92.6
32	0.01	0	0	0.05	0	0.01	5.84	89.1
33	0.01	0	0	0.03	0	0	4.46	90.5
34	0	0	0	0.93	0	0.02	7.92	86.12
35	0	0.36	0	1.05	0	0	9.78	83.81
36	0	0.36	0	62.42	0	0	25.3	6.93
37	0	0.36	0	62.42	0	0.02	18.98	13.23
38	0.14	0.36	0	56.79	0	0	15.32	22.4
39	0.14	0	0	46.81	0	0	34.1	13.95
40	0.14	0	0	0.01	0.14	0	5.96	88.75
41	0	0	0	0	12.51	0	0	82.49
42	0	0	0	0	81.39	13.4	0	0.21
43	0	0	0	0	80.01	0	0	14.99
44	0	0	0	0	79.98	0.01	0	15.02
45	0	0	0	0	82.54	11.73	0	0.73
46	0	0	0	0	29.23	0.09	0	65.68
47	0	0	0	0	6.49	0.01	0.25	88.25
48	0	0	0	0	0	0	0.19	94.81
49	0	0	0	0.01	0	0.19	0.04	94.76
50	10.7	0	0	64.04	0	0	1.44	18.81
51	10.7	0	0	64.16	0	0	2.31	17.83
52	10.7	0	0	61.48	0	0.19	2.71	19.92
53	0	0	0	0.37	0	0	5.85	88.78
54	0	0	0	0.57	0	0	6.66	87.77
55	0	0	0	0.21	0	0.08	32.22	62.48
56	0	0	0	18.79	0	0	27.57	48.63
57	0.21	0	0	20.31	0	0	46.95	27.53
58	0.21	0	0	17.15	0	0.08	14.76	62.8
59	0.21	0	0	14.42	0	0.01	0	80.36
60	0	0	0	0	0	0	0	95
61	0	0	0	0	0	0	0	0
Model_4_E
Pos	G (%)	H (%)	I (%)	T (%)	E (%)	B (%)	S (%)	L (%)
1	0	0	0	0	0	0	0	100
2	0	0	0	5.13	0	0	0	94.87
3	0	0	0	5.13	0	0	44.34	50.52
4	0	0	0	0.01	0	0.81	2.21	96.98
5	0	0	0	0.35	0	0.02	0.4	99.23
6	0	0	0	0.36	0	0	15.47	84.17
7	0	0	0	0.02	0	0.14	2.31	97.53
8	0	0	0	0	0	0	0.04	99.96
9	0	0	0	0.57	0	0	10.66	88.77
10	0	0	0	0.64	0	0.08	51.68	47.6
11	0	0	0	0.07	0	0.01	57.49	42.43
12	0	0	0	0	0	0	0.76	99.24
13	0	0	0	0	0	0.01	1.49	98.5
14	0	0	0	0.16	0	0	7.31	92.53
15	0	0	0	0.16	0	0.02	94.88	4.94
16	0	0	0	0	1.03	0	0	98.97
17	0	0	0	0	83.21	16.58	0	0.21
18	0	0	0	0	83.22	0	0	16.78
19	0	0	0	0	83.03	0	0	16.97
20	0	0	0	0	83.69	15.17	0	1.14
21	0	0	0	28.47	0.84	0.01	22.57	48.11
22	0	0	0	28.52	0.17	0.02	6.61	64.68
23	0.02	0.14	0	0.1	0	0.35	0.12	99.29
24	4.21	0.14	0	56.77	0	0	35.5	3.37
25	4.21	0.14	0	57.09	0	0.01	36.31	2.24
26	4.19	0.14	0	52.38	0	0.14	40.34	2.81
27	0	0	0	0.18	0	0.19	58.18	41.44
28	0	0	0	1.84	0	0.03	2.96	95.17
29	0	0	0	1.73	0	0.01	15.28	82.98
30	0.11	0	0	0.14	0	0.01	0.13	99.62
31	0.11	0	0	4.75	0	0	33.53	61.62
32	0.11	0	0	5.23	0	0	48.89	45.77
33	0	0	0	16.16	0	0.06	36.73	47.06
34	0	0	0	16.16	0.83	0.01	41.52	41.48
35	0	0	0	0.01	18.44	12.31	3.75	65.49
36	0	0	0	0.96	18.05	5.94	0.72	74.33
37	0.99	0	0	1.42	0	0.11	13.23	84.26
38	3.13	0.01	0	23.18	0	0	17.74	55.95
39	3.14	0.01	0	23.2	0	0	36.47	37.19
40	2.45	0.01	0	0.89	0	0.11	5.53	91.01
41	0.06	0.01	0	0.56	0.05	0	24.21	75.1
42	0	0	0	0	66.52	27.85	0	5.64
43	0	0	0	0	68.97	0.01	0	31.03
44	0	0	0	0	69.21	0	0	30.79
45	0	0	0	0	69.13	29.5	0	1.37
46	0	0	0	0	0.31	0	0.05	99.64
47	0	0	0	0	0	0	0	100
48	0	0	0	0	0	0	0.19	99.81
49	0.58	0	0	0.04	0	0.05	1.3	98.02
50	0.64	0	0	7.37	0	0	6.26	85.73
51	0.64	0	0	7.34	0	0	36.05	55.97
52	0.11	0	0	0.14	0	0.06	5.91	93.78
53	0	0	0	0.15	0.02	0.15	23.97	75.71
54	0	0	0	0.53	0.02	0.14	46.25	53.07
55	0	0	0	0.51	0	0	12.26	87.23
56	0	0	0	0.04	0	0.01	28.89	71.06
57	0.16	0	0	0.17	0	0	51.82	47.85
58	0.16	0	0	65.32	0	0.01	25.57	8.94
59	0.16	0	0	65.3	0	0.01	0	34.52
60	0	0	0	0	0	0	0	100
61	0	0	0	0	0	0	0	0
Model_4_F
Pos	G (%)	H (%)	I (%)	T (%)	E (%)	B (%)	S (%)	L (%)
1	0	0	0	0	0	0	0	100
2	0	0	0	6.32	0	0	0	93.68
3	0	0	0	6.34	0	0	15.59	78.07
4	0	0	0	0.06	0	0	3.26	96.68
5	0	0	0	0.06	0	0.01	8.63	91.3
6	0	0	0	0.01	0	0	10.86	89.13
7	0	0	0	0	0.03	21.4	0.24	78.32
8	0	0	0	0	0.03	0	1	98.97
9	0	0	0	0.04	0	0	1.01	98.95
10	0	0	0	0.04	0	0.08	4.08	95.8
11	0	0	0	0	0	0.01	7.23	92.75
12	0	0	0	0	0	0	0.76	99.24
13	0	0	0	0	0	0	41.43	58.57
14	0	0	0	0.16	0	0	28.19	71.64
15	0	0	0	0.16	0	0.02	40	59.82
16	0	0	0	0	0.38	0	0	99.62
17	0	0	0	0	80.71	19.11	0	0.18
18	0	0	0	0	80.75	0	0	19.25
19	0	0	0	0	80.55	0	0	19.45
20	0	0	0	0	85.73	13.09	0	1.18
21	0	0	0	0	39.62	0.22	1.16	59
22	0	0	0	0.06	0.38	0	0.68	98.88
23	0.02	0.14	0	0.1	0	0.04	0.05	99.66
24	0.95	0.14	0	15.38	0	0	25.17	58.37
25	0.95	0.14	0	15.79	0	0.03	26.62	56.47
26	0.93	0.14	0	15.25	0	0.03	39.27	44.39
27	0	0	0	0.23	0.35	0.04	53.95	45.43
28	0.1	0	0	0.16	9.82	13.21	0.08	76.63
29	0.1	0	0	9.73	9.73	0.2	7.3	72.95
30	0.1	0	0	9.74	0	0	7.19	82.96
31	0	0	0	0.41	0	0	27.41	72.18
32	0	0	0	5.88	0	0	30.21	63.9
33	0	0	0	7.08	0	0	4.42	88.49
34	0	0	0	1.59	0.83	0.01	2.76	94.81
35	0	0	0	0	18.44	12.23	0.11	69.22
36	0	0	0	0.96	18.06	5.85	0.7	74.44
37	0.02	0	0	1.07	10.47	34.34	11.9	42.19
38	0.02	0	0	0.4	10.65	0	0.35	88.58
39	0.02	0	0	0.38	10.65	0	55.77	33.19
40	0	0	0	0	10.65	0	43.28	46.07
41	0	0	0	0	12.42	0	12.98	74.6
42	0	0	0	0	73.92	25.26	0	0.83
43	0	0	0	0	71.8	0	0	28.2
44	0	0	0	0	71.88	0	0	28.11
45	0	0	0	0	71.99	26.66	0	1.35
46	0	0	0	0	1.06	0	0.05	98.9
47	0	0	0	0	0.01	0	0	99.99
48	0	0	0	0	0	0	0.03	99.97
49	0	0	0	0	0	0	0.8	99.2
50	0	0	0	0.2	0	0	36.08	63.72
51	0	0	0	0.2	0	0	64.99	34.81
52	0	0	0	0.05	0	0.01	1.22	98.72
53	0	0	0	0.02	0.02	0.16	0.23	99.57
54	0	0	0	0.64	0.02	0.14	39	60.2
55	0	0	0	0.62	0	0	40.4	58.97
56	0	0	0	0.12	0	0.03	4.27	95.58
57	0	0	0	0.14	0	0	19.44	80.42
58	0	0	0	22.35	0	0	36	41.65
59	0	0	0	22.33	0	18.76	0	58.91
60	0	0	0	0	0	0	0	100
61	0	0	0	0	0	0	0	0
Model_5_E
Pos	G (%)	H (%)	I (%)	T (%)	E (%)	B (%)	S (%)	L (%)
1	0	0	0	0	0	0	0	100
2	0.02	0	0	4.06	0	16.43	0	79.5
3	0.02	0	0	4.33	0	0.01	21.58	74.07
4	0.02	0	0	0.27	0	0	33.3	66.41
5	0	0	0	0.03	0	0	5.8	94.17
6	0	0	0	0.01	0	0	10.15	89.84
7	0	0	0	0	0	0	0.5	99.5
8	0	0	0	0	0	0	0.5	99.49
9	0	0	0	0	0.04	0.05	0.13	99.78
10	0	0	0	0.01	0.04	0	54.18	45.77
11	0	0	0	0.01	0.04	0	31.26	68.69
12	0	0	0	0.01	0.05	6.68	0.04	93.23
13	0	0	0	0.01	0.01	0	20.15	79.84
14	0	0	0	0.01	0.03	0	32.41	67.56
15	0	0	0	0	0.03	0.07	36.66	63.25
16	0	0	0	0	0.03	0	10.5	89.47
17	0	0	0	0	56.28	43.59	0	0.13
18	0	0	0	0	56.31	0	0	43.69
19	0	0	0	0	56.32	0.02	0	43.67
20	0	0	0	0	57.42	38.76	0	3.82
21	0	0	0	0	6.84	0.04	0.01	93.1
22	0	0	0	0	0.77	0.03	0.21	98.99
23	0	0	0	0	0	0	0.24	99.76
24	0.02	0	0	0.12	0	0.03	29.83	70.01
25	1.71	0	0	10.08	0	0	39.94	48.27
26	1.71	0	0	10.2	0	0	31.33	56.76
27	1.69	0	0	1.68	0	0.02	51.84	44.76
28	0.21	0	0	3.53	0	0.03	18.76	77.47
29	0.24	0	0	3.18	0	0.02	3.51	93.04
30	0.24	0	0	0.52	0	0.04	14.02	85.17
31	40.41	0.55	0	17.11	0	0	17.98	23.95
32	40.26	0.55	0	34.14	0	0	16.08	8.98
33	40.28	0.55	0	21.01	0	0.05	10.56	27.55
34	0.91	0.55	0	0.46	0	0.04	6.21	91.83
35	0.12	0	0	0.76	0	0.16	57.34	41.62
36	0	0	0	0	0	0	89.09	10.91
37	0	0	0	0	23.29	16.05	0.67	59.96
38	0	0	0	0	23.53	0	0	76.47
39	0	0	0	0	23.53	0	76.47	0
40	0	0	0	0	23.54	0	70.27	6.18
41	0	0	0	0	33.06	0.02	0	66.92
42	0	0	0	0	81.38	16.14	0	2.48
43	0	0	0	0	76.43	0	0	23.57
44	0	0	0	0	76.79	0.01	0	23.2
45	0	0	0	0	76.53	21.48	0	1.99
46	0	0	0	0	0	0	0.06	99.94
47	0	0	0	0	0	0	0	100
48	0	0	0	0	0	0	0.01	99.99
49	0	0	0	0	0.02	2.41	0.23	97.34
50	0	0	0	0.02	0.02	0.09	19.6	80.26
51	0	0	0	0.07	0	0	68.85	31.09
52	0	0	0	42.46	0	0	46.41	11.13
53	0	0	0	42.46	0	0	32.26	25.28
54	0	0	0	0	0.02	0.28	4.6	95.09
55	0	0	0	0	0.02	2.27	3.15	94.55
56	0	0	0	0.02	0	0.03	3.81	96.14
57	0	0	0	0.02	0	0.05	4.41	95.52
58	0	0	0	6.65	0	0	2.53	90.82
59	0	0	0	6.65	0	0	0	93.35
60	0	0	0	0	0	0	0	100
61	0	0	0	0	0	0	0	0
Model_5_F
Pos	G (%)	H (%)	I (%)	T (%)	E (%)	B (%)	S (%)	L (%)
1	0	0	0	0	0	0	0	100
2	2.3	0.24	0	2.47	0	0.01	0	94.99
3	9.49	0.24	0	10.15	0	0	11.7	68.42
4	9.51	0.24	0	11.99	0	0.01	5.94	72.31
5	7.99	0.24	0	11.6	0	0	9.84	70.34
6	0.2	0	0	0.64	0	0.01	49.13	50.02
7	0	0	0	0.01	0	0	6.66	93.33
8	0	0	0	0	0	6.99	0.45	92.55
9	0	0	0	14.35	0	0.02	5.73	79.9
10	0	0	0	14.29	0.05	0.09	27.07	58.51
11	0	0	0	0	0.05	12.33	10.57	77.05
12	0	0	0	0	0	0	0.48	99.52
13	0	0	0	0	0	0.28	41.99	57.73
14	0	0	0	0	0.33	0.02	31.45	68.19
15	0	0	0	0.03	0.33	0.01	71.86	27.76
16	0	0	0	0.03	50.75	0	16.53	32.69
17	0	0	0	0	83.68	14.64	0	1.69
18	0	0	0	0	81.42	0.01	0	18.57
19	0	0	0	0	81.51	0	0	18.49
20	0	0	0	0	83.2	15.32	0	1.47
21	0.35	0	0	3.42	17.64	0.06	3.19	75.35
22	0.35	0	0	4.79	0.08	0	36	58.79
23	0.35	0	0	3.81	0	0	45.31	50.54
24	0	0	0	2.65	0	0.03	9.16	88.15
25	0	0	0	0.16	0	0.12	1.94	97.78
26	0	0	0	1.59	0	0.01	23.83	74.57
27	0	0	0	1.83	0	0	28.89	69.27
28	0	0	0	26.68	0	0.01	34.5	38.8
29	0	0	0	26.69	0	0	43.18	30.13
30	0	0	0	2.51	0	0	3.02	94.46
31	0	0	0	2.32	0	0.31	26.43	70.94
32	0	0	0	0	0	0.03	22.87	77.1
33	0.05	0	0	0.03	0.01	0.71	0.36	98.85
34	0.05	0	0	18.12	0	0	78.73	3.1
35	0.05	0	0	18.07	0	0.04	78.64	3.2
36	0	0	0	0.03	0	0.51	95.5	3.96
37	0	0	0	0.01	27.39	30.12	6.51	35.95
38	0	0	0	0	27.81	0.02	0	72.17
39	0	0	0	0	27.81	0	72.17	0.02
40	0	0	0	0	27.83	0	65.01	7.16
41	0	0	0	0	33.26	0	0	66.74
42	0	0	0	0	84.34	15.62	0	0.04
43	0	0	0	0	78.96	0	0	21.04
44	0	0	0	0	78.81	0	0	21.19
45	0	0	0	0	78.31	19.84	0	1.86
46	0	0	0	0	0.3	0	2.38	97.33
47	0	0	0	0.02	0	0	0.28	99.7
48	0	0	0	0.02	0	0	0.08	99.91
49	0	0	0	0.01	0	0	1.8	98.19
50	0	0	0	0.02	0	0	26.57	73.41
51	0	0	0	0.01	0	0.01	67.74	32.24
52	0	0	0	0.28	0	0	29.19	70.53
53	0	0	0	0.27	0	0.01	26.22	73.5
54	0.01	0	0	1.05	0	0	57.66	41.27
55	0.01	0	0	1.74	0	0.27	60.81	37.16
56	0.01	0	0	1.32	0.49	0.03	7.5	90.65
57	0	0	0	0	0.48	2.74	0.14	96.64
58	0	0	0	39.36	0	0	30.81	29.83
59	0	0	0	39.36	0	0.01	0	60.63
60	0	0	0	0	0	0	0	100
61	0	0	0	0	0	0	0	0
Avg_all_chains
Pos	G (%)	H (%)	I (%)	T (%)	E (%)	B (%)	S (%)	L (%)
1	0	0	0	0	0	0	0	99
2	0.271	0.024	0	3.703	0	1.654	0	93.351
3	0.999	0.024	0	4.822	0	0.001	23.485	69.669
4	1.009	0.024	0	1.949	0	0.095	9.627	86.297
5	0.817	0.024	0	1.739	0	0.01	8.333	88.077
6	0.028	0	0	5.871	0	0.001	21.878	71.223
7	0	0	0	5.617	0.003	2.166	11.423	79.787
8	0	0	0	0.01	0.005	0.7	6.798	91.484
9	0	0	0	1.508	0.355	1.288	4.067	91.782
10	0	0	0	1.533	0.359	0.031	19.311	77.766
11	0	0	0	0.049	0.01	1.239	15.25	82.452
12	0.001	0	0	2.415	0.008	0.668	4.719	91.191
13	0.001	0	0	2.356	0.171	5.16	18.054	73.262
14	0.255	0	0	0.066	8.853	0.008	17.65	72.167
15	0.255	0	0	0.331	22.385	0.026	49.616	26.388
16	0.255	0	0	0.266	34.96	0.009	10.887	52.622
17	0	0	0	0	80.541	17.454	0	1.008
18	0	0	0	0	72.63	0.001	0	26.369
19	0	0	0	0	73.131	0.003	0	25.867
20	0	0	0	0	77.62	20.063	0	1.316
21	0.044	0	0	3.589	22.679	0.099	4.143	68.447
22	0.044	0	0	3.806	0.35	0.008	6.108	88.683
23	3.303	0.811	0	2.837	0	0.055	17.366	74.633
24	4.075	0.906	0	11.148	0	0.024	21.962	60.887
25	4.29	0.933	0	21.094	0	0.023	33.205	39.454
26	1.316	0.933	0	21.813	0	0.024	42.32	32.594
27	0.261	0.13	0	1.115	0.05	3.983	35.165	58.293
28	0.05	0.035	0	4.044	4.62	2.531	11.288	76.432
29	0.065	0	0	4.689	4.688	4.454	15.866	69.236
30	0.54	0.012	0	14.904	0.181	0.058	10.62	72.684
31	4.55	0.067	0	21.606	0	0.087	14.125	58.568
32	7.521	0.067	0	19.795	0.013	1.907	19.14	50.558
33	7.052	0.066	0	6.48	0.028	0.12	7.674	77.581
34	3.114	0.055	0	4.69	0.192	0.426	17.126	73.396
35	0.019	0.036	0	5.913	3.689	6.038	23.134	60.17
36	0.002	0.036	0	10.32	4.584	1.25	32.642	50.169
37	0.101	0.036	0	6.55	7.1	9.384	8.746	67.08
38	0.329	0.037	0	8.091	6.245	0.004	4.211	80.085
39	0.33	0.001	0	7.039	48.607	0.012	27.499	15.517
40	0.259	0.001	0	0.09	55.516	0.022	19.005	24.106
41	0.006	0.001	0	0.056	58.539	0.002	3.719	36.676
42	0	0	0	0	88.172	9.834	0	0.996
43	0	0	0	0	75.036	0.001	0	23.964
44	0	0	0	0	75	0.002	0	23.998
45	0	0	0	0	77.725	19.847	0	1.432
46	0	0	0	0.001	13.98	0.108	0.878	84.035
47	0	0	0	0.003	3.19	0.001	2.686	93.12
48	0.001	0	0	0.017	0	0.004	2.717	96.263
49	0.585	0.028	0	1.266	0.002	0.268	8.363	88.486
50	1.667	0.028	0	12.418	0.002	0.014	27.66	57.211
51	1.666	0.028	0	16.466	0	0.01	41.391	39.438
52	1.134	0.028	0	15.846	0	0.106	16.488	65.399
53	0.001	0	0	4.603	0.004	0.166	12.903	81.323
54	0.002	0	0	0.368	0.008	1.732	20.114	76.777
55	0.002	0	0	0.962	0.004	0.676	29.547	67.807
56	0.003	0	0	3.074	0.051	0.061	26.775	69.034
57	1.738	0	0	5.582	0.052	0.295	25.177	66.158
58	1.737	0	0	26.169	0.002	0.457	24.704	45.932
59	1.736	0	0	25.575	0.003	1.987	0	69.699
60	0	0	0	0	0	0	0	99
61	0	0	0	0	0	0	0	0

## Sheet: S2 - DSSPCont results
Model_1_E									Model_1_F									Model_2_E									Model_2_F									Model_3_E									Model_3_F
Pos	G (%)	H (%)	I (%)	T (%)	E (%)	B (%)	S (%)	L (%)	Pos	G (%)	H (%)	I (%)	T (%)	E (%)	B (%)	S (%)	L (%)	Pos	G (%)	H (%)	I (%)	T (%)	E (%)	B (%)	S (%)	L (%)	Pos	G (%)	H (%)	I (%)	T (%)	E (%)	B (%)	S (%)	L (%)	Pos	G (%)	H (%)	I (%)	T (%)	E (%)	B (%)	S (%)	L (%)	Pos	G (%)	H (%)	I (%)	T (%)
1	0	0	0	0	0	0	0	95	1	0	0	0	0	0	0	0	100	1	0	0	0	0	0	0	0	100	1	0	0	0	0	0	0	0	100	1	0	0	0	0	0	0	0	100	1	0	0	0	0
2	0.03	0	0	15.12	0	0	0	79.85	2	0.09	0	0	0.47	0	0	0	99.45	2	0	0	0	0.06	0	0	0	99.94	2	0	0	0	2.3	0	0	0	97.7	2	0.16	0	0	0.55	0	0	0	99.29	2	0.11	0	0	0.55
3	0.03	0	0	15.13	0	0	47.62	32.21	3	0.18	0	0	0.54	0	0	8.31	90.98	3	0	0	0	0.06	0	0	4.14	95.8	3	0	0	0	2.36	0	0	24.12	73.52	3	0.16	0	0	1.77	0	0	13.62	84.45	3	0.11	0	0	2.41
4	0.11	0	0	0.04	0	0.01	4.45	90.39	4	0.18	0	0	3.67	0	0	17.04	79.11	4	0	0	0	0.19	0	0	0.66	99.15	4	0	0	0	0.09	0	0.12	2.14	97.65	4	0.16	0	0	1.29	0	0	13.52	85.03	4	0.11	0	0	1.88
5	0.08	0	0	0.37	0	0	16.79	77.75	5	0.1	0	0	3.67	0	0	25.76	70.47	5	0	0	0	0.26	0	0	4.7	95.04	5	0	0	0	1.05	0	0	6.47	92.48	5	0	0	0	0	0	0.02	1.95	98.03	5	0	0	0	0
6	0.08	0	0	21.48	0	0	60.39	13.05	6	0	0	0	0.1	0	0	13.6	86.31	6	0	0	0	0.08	0	0	8.63	91.29	6	0	0	0	1.05	0	0	14.07	84.88	6	0	0	0	34.98	0	0	36.39	28.63	6	0	0	0	0
7	0	0	0	21.13	0	0	42.21	31.65	7	0	0	0	0.01	0	0	4.62	95.37	7	0	0	0	0.01	0	0	4.57	95.41	7	0	0	0	0.02	0	0.12	6.23	93.63	7	0	0	0	34.97	0	0	45.57	19.45	7	0	0	0	0
8	0	0	0	0.02	0	0.01	17.58	77.39	8	0	0	0	0	0	0	0.36	99.64	8	0	0	0	0.06	0	0	46.84	53.1	8	0	0	0	0.02	0	0	0.65	99.32	8	0	0	0	0	0	0	0.13	99.87	8	0	0	0	0
9	0	0	0	0.03	0	0	6.08	88.89	9	0	0	0	0	0	0	0.58	99.42	9	0	0	0	0.09	0	0	15.63	84.28	9	0	0	0	0	0	0	0.1	99.9	9	0	0	0	0	0	0.09	0.09	99.82	9	0	0	0	0
10	0	0	0	0.01	0	0	2.55	92.45	10	0	0	0	0	0	0	1.25	98.75	10	0	0	0	0.18	0	0	43.94	55.88	10	0	0	0	0	0	0	0.13	99.86	10	0	0	0	0	0	0	0.26	99.74	10	0	0	0	0.16
11	0	0	0	0	0	0	0.01	94.99	11	0	0	0	0.05	0	0	0.67	99.28	11	0	0	0	0.2	0	0	40.07	59.73	11	0	0	0	0	0	0	0.03	99.97	11	0	0	0	0	0	0	0.49	99.51	11	0	0	0	0.16
12	0	0	0	0.01	0.01	0	0.89	94.09	12	0.01	0	0	23.5	0	0	12.55	63.95	12	0	0	0	0.05	0.02	0	1.59	98.34	12	0	0	0	0.53	0	0	23.76	75.71	12	0	0	0	0	0	0	1.16	98.84	12	0	0	0	0.05
13	0	0	0	0.01	0.01	0	0.04	94.94	13	0.01	0	0	22.97	0.11	1.06	18.63	57.26	13	0	0	0	0	1.56	49.98	4.16	44.3	13	0	0	0	0.52	0	0	14.65	84.83	13	0	0	0	0	0.02	0.22	1.29	98.46	13	0	0	0	0.05
14	0	0	0	0	65.92	0.06	0.03	28.98	14	0	0	0	0	12.85	0	0.11	87.04	14	0	0	0	0	9.37	0	0.11	90.53	14	0	0	0	0.01	0	0	0.44	99.55	14	2.55	0	0	0.31	0.03	0	2.62	94.49	14	0	0	0	0.01
15	0	0	0	0	93.35	0.05	0	1.6	15	0	0	0	0	90.9	0.05	0	9.05	15	0	0	0	0	39.2	0.02	48.81	11.97	15	0	0	0	0.01	0.01	0	42.08	57.91	15	2.55	0	0	2.94	0.03	0.01	78.97	15.51	15	0	0	0	0.01
16	0	0	0	0	94.07	0	0	0.93	16	0	0	0	0	95.43	0	0	4.57	16	0	0	0	0	42.08	0	0	57.92	16	0	0	0	0	65.8	0.09	13.18	20.93	16	2.55	0	0	2.63	0.03	0	19.13	75.66	16	0	0	0	0
17	0	0	0	0	94.3	0.52	0	0.18	17	0	0	0	0	98.37	1.56	0	0.08	17	0	0	0	0	79.83	20.12	0	0.06	17	0	0	0	0	85.13	14.51	0	0.36	17	0	0	0	0	62.47	30.46	0	7.07	17	0	0	0	0
18	0	0	0	0	61.06	0	0	33.94	18	0	0	0	0	79.6	0	0	20.4	18	0	0	0	0	75.64	0	0	24.36	18	0	0	0	0	64.27	0	0	35.73	18	0	0	0	0	62.58	0	0	37.42	18	0	0	0	0
19	0	0	0	0	61.03	0	0	33.97	19	0	0	0	0	79.21	0	0	20.79	19	0	0	0	0	75.42	0	0	24.58	19	0	0	0	0	64.31	0.01	0	35.68	19	0	0	0	0	68.46	0	0	31.54	19	0	0	0	0
20	0	0	0	0	85.19	9.38	0	0.42	20	0	0	0	0	80.46	18.41	0	1.13	20	0	0	0	0	77.61	21.68	0	0.72	20	0	0	0	0	63.92	33.6	0	2.48	20	0	0	0	0	77.09	22.33	0	0.58	20	0	0	0	0
21	0	0	0	0	77.07	0.24	0.2	17.48	21	0	0	0	0	9.93	0.14	0	89.93	21	0	0	0	0	26.6	0.15	0	73.25	21	0	0	0	0	7.39	0.01	0	92.6	21	0	0	0	0.93	31.28	0.09	0.43	67.28	21	0.09	0	0	3.07
22	0	0	0	0	1.6	0.02	1.15	92.22	22	0	0	0	0	0.13	0	0	99.87	22	0	0	0	0	0.19	0	0	99.81	22	0	0	0	0	0.08	0.01	0	99.91	22	0	0	0	1.08	0.1	0	12.18	86.63	22	0.09	0	0	3.61
23	0	0	0	1.6	0	0.01	83.35	10.03	23	0	0	0	0	0	0	0.39	99.61	23	0	0	0	0	0	0	0.17	99.83	23	32.55	7.83	0	22.44	0	0.02	20.42	16.76	23	0	0	0	0	0	0	22.16	77.84	23	0.09	0	0	0.32
24	0	0	0	1.57	0	0.12	73.75	19.57	24	0	0	0	0	0	0.03	19.05	80.93	24	0	0	0	0.01	0	0.03	13.97	85.99	24	35.57	8.78	0	34.97	0	0	13.08	7.61	24	0	0	0	0	0	0	0.06	99.94	24	0	0	0	0.01
25	0	0	0	46.7	0	0.07	32.2	16.03	25	0.35	0	0	18.55	0	0	30.6	50.49	25	0	0	0	44.04	0	0	19.04	36.91	25	35.68	9.05	0	16.77	0	0	9.08	29.44	25	0	0	0	0.33	0	0	83.7	15.96	25	0	0	0	1.43
26	0	0	0	46.75	0	0.02	37.84	10.39	26	0.35	0	0	18.66	0	0	64.11	16.87	26	0	0	0	44.1	0	0	47.37	8.53	26	5.98	9.05	0	27.46	0	0.02	28.24	29.26	26	0	0	0	0.33	0	0	72.8	26.87	26	0	0	0	1.41
27	0	0	0	0.43	0.15	39.42	27.74	27.27	27	0.35	0	0	0.13	0	0.16	65.41	33.94	27	0	0	0	0.33	0	0	40.2	59.47	27	0.57	1.3	0	6.12	0	0	21.61	70.39	27	0	0	0	0.01	0	0	2.92	97.07	27	0	0	0	0.21
28	0	0	0	2.07	0.15	0.03	36.6	56.16	28	0	0	0	0	18.05	5.92	3.66	72.37	28	0	0	0	0	18.18	6.08	0.84	74.9	28	0.19	0.35	0	5.82	0	0	1.27	92.37	28	0	0	0	0.13	0	0	10.38	89.49	28	0	0	0	0.21
29	0	0	0	4.59	0.14	0	68.13	22.13	29	0	0	0	0	18.44	12.26	0.39	68.91	29	0	0	0	0	18.57	31.1	0.02	50.31	29	0.31	0	0	0.84	0	0.46	3.33	95.06	29	0	0	0	0.13	0	0.31	13.69	85.87	29	0	0	0	0
30	0	0	0	4.5	0.14	0.13	64.93	25.31	30	0	0	0	0	0.83	0.01	1.09	98.07	30	0.01	0	0	45.48	0.83	0.01	10.16	43.51	30	4.94	0.12	0	86	0	0	1.43	7.51	30	0	0	0	0.15	0.01	0.21	3.81	95.82	30	0	0	0	0
31	0	0	0	58.92	0	0.36	12.75	22.96	31	0.01	0	0	0.51	0	0.01	1.55	97.93	31	0.02	0	0	45.48	0	0.01	9.88	44.61	31	4.94	0.12	0	86.38	0	0.12	4.13	4.32	31	0	0	0	0.16	0	0	5.27	94.57	31	0.01	0	0	0.02
32	0	0	0	59.11	0	0	11.63	24.26	32	15.09	0	0	6.66	0	0	11.95	66.3	32	15.1	0	0	6.13	0.13	18.86	16.07	43.71	32	4.64	0.12	0	80.72	0	0.17	8.51	5.85	32	0	0	0	0.03	0	0	19.35	80.61	32	0.01	0	0	0.05
33	0	0	0	0.02	0.14	0.04	2.2	92.6	33	15.09	0	0	8.79	0	0	3.03	73.09	33	15.09	0	0	8.77	0.13	0.01	3.07	72.94	33	0	0.11	0	0.1	0	0.29	7.49	92	33	0	0	0	2.81	0	0.04	4.42	92.73	33	0.01	0	0	0.03
34	0	0	0	0.02	0.15	3.85	0.28	90.71	34	15.08	0	0	3.19	0	0.01	3.88	77.84	34	15.1	0	0	3.38	0.11	0.21	10.62	70.58	34	0	0	0	0.23	0	0.11	0.78	98.87	34	0	0	0	2.82	0	0	18.56	78.62	34	0	0	0	0.93
35	0	0	0	0	0.01	35.62	0.3	59.06	35	0	0	0	21.25	0	0	30.84	47.91	35	0.02	0	0	15.32	0	0.02	27.55	57.09	35	0	0	0	0.22	0	0	0.71	99.07	35	0	0	0	2.45	0	0	22.32	75.23	35	0	0.36	0	1.05
36	0	0	0	0	0	0	0.27	94.73	36	0	0	0	21.28	0	0	32.67	46.05	36	0.02	0	0	15.12	9.73	0.2	27.97	46.97	36	0	0	0	0	0	0	7.38	92.62	36	0	0	0	2.43	0	0	46.82	50.75	36	0	0.36	0	62.42
37	0	0	0	0	0	0	0.06	94.94	37	0	0	0	0.04	0.02	0	1.27	98.68	37	0	0	0	0	9.83	13.2	0.26	76.71	37	0	0	0	0	0	0	1.81	98.19	37	0	0	0	0.54	0	0	32.77	66.69	37	0	0.36	0	62.42
38	0	0	0	0	0	0	0.98	94.02	38	0	0	0	0	0.07	0	1.03	98.9	38	0	0	0	0	0.39	0.02	0	99.59	38	0	0	0	0	0	0	0.07	99.93	38	0	0	0	0.54	0	0	6.62	92.84	38	0.14	0.36	0	56.79
39	0	0	0	0	78.44	0.01	0	16.56	39	0	0	0	0	91.64	0.07	0	8.3	39	0	0	0	0	79.97	0.02	0	20.01	39	0	0	0	0	89.32	0.01	0.01	10.67	39	0	0	0	0	84.71	0.01	0	15.28	39	0.14	0	0	46.81
40	0	0	0	0	94.77	0.03	0	0.19	40	0	0	0	0	99.47	0.01	0	0.53	40	0	0	0	0	99.45	0.03	0	0.51	40	0	0	0	0	99.84	0.02	0	0.15	40	0	0	0	0	99.47	0.02	0	0.51	40	0.14	0	0	0.01
41	0	0	0	0	94.88	0	0	0.12	41	0	0	0	0	99.77	0	0	0.23	41	0	0	0	0	99.76	0	0	0.24	41	0	0	0	0	99.84	0	0	0.16	41	0	0	0	0	99.84	0	0	0.16	41	0	0	0	0
42	0	0	0	0	94.89	0	0	0.11	42	0	0	0	0	99.82	0.03	0	0.15	42	0	0	0	0	99.78	0.02	0	0.2	42	0	0	0	0	99.84	0	0	0.16	42	0	0	0	0	99.84	0.02	0	0.14	42	0	0	0	0
43	0	0	0	0	76.03	0	0	18.97	43	0	0	0	0	78.29	0	0	21.71	43	0	0	0	0	76.88	0	0	23.12	43	0	0	0	0	75.35	0	0	24.65	43	0	0	0	0	67.64	0	0	32.36	43	0	0	0	0
44	0	0	0	0	75.91	0	0	19.09	44	0	0	0	0	78.06	0	0	21.94	44	0	0	0	0	76.7	0	0	23.3	44	0	0	0	0	75.14	0	0	24.86	44	0	0	0	0	67.52	0	0	32.48	44	0	0	0	0
45	0	0	0	0	79.92	14.24	0	0.85	45	0	0	0	0	78.11	20.41	0	1.48	45	0	0	0	0	84.3	14.3	0	1.41	45	0	0	0	0	88.86	9.75	0	1.39	45	0	0	0	0	67.56	30.56	0	1.89	45	0	0	0	0
46	0	0	0	0	22.06	0.15	0	72.79	46	0	0	0	0.01	0.26	0	0.68	99.05	46	0	0	0	0	33.64	0.36	0	66	46	0	0	0	0	52.72	0.48	0	46.8	46	0	0	0	0	0.22	0	5.56	94.22	46	0	0	0	0
47	0	0	0	0	4.32	0	0	90.68	47	0	0	0	0.01	0	0	24.82	75.17	47	0	0	0	0	0.56	0	0.04	99.4	47	0	0	0	0	20.51	0	0	79.49	47	0	0	0	0	0.01	0	1.47	98.52	47	0	0	0	0
48	0	0	0	0	0	0	0.08	94.92	48	0	0	0	0	0	0	16.38	83.62	48	0	0	0	0.08	0	0	0.09	99.83	48	0	0	0	0.05	0	0	0.01	99.95	48	0.01	0	0	0.02	0	0.04	10.11	89.82	48	0	0	0	0
49	0	0	0	0.4	0	0.02	3.13	91.45	49	0	0	0	0	0	0	0.31	99.69	49	0	0	0	0.21	0	0.01	2.59	97.19	49	0	0	0	0.17	0	0	56.52	43.31	49	5.27	0.28	0	11.82	0	0	16.91	65.71	49	0	0	0	0.01
50	0	0	0	0.46	0	0	43.12	51.42	50	0	0	0	0.09	0	0.01	41.92	57.98	50	0	0	0	35.39	0	0.02	36.93	27.67	50	0	0	0	0.14	0	0	54.91	44.95	50	5.33	0.28	0	16.45	0	0.02	9.77	68.16	50	10.7	0	0	64.04
51	0	0	0	23.11	0	0	35.88	36.01	51	0	0	0	13.95	0	0	52.32	33.72	51	0	0	0	49.25	0	0	38.77	11.98	51	0	0	0	0.03	0	0.05	1.05	98.87	51	5.32	0.28	0	6.54	0	0.04	45.95	41.86	51	10.7	0	0	64.16
52	0.01	0	0	25.5	0	0.02	31.29	38.19	52	0	0	0	13.91	0	0	14.28	71.81	52	0	0	0	14.09	0	0.78	15.81	69.32	52	0	0	0	0	0	0	1.82	98.17	52	0.52	0.28	0	0.55	0	0	16.24	82.42	52	10.7	0	0	61.48
53	0.01	0	0	2.42	0	0	7.2	85.37	53	0	0	0	0.01	0	0.01	1.88	98.11	53	0	0	0	0.03	0	1.3	1.91	96.76	53	0	0	0	0	0	0	0.13	99.87	53	0	0	0	0.3	0	0.03	29.38	70.28	53	0	0	0	0.37
54	0.01	0	0	0	0.02	0.01	2.44	92.53	54	0	0	0	0.02	0	0	0.78	99.2	54	0	0	0	0.02	0	16.67	0.79	82.52	54	0	0	0	0.01	0	0.07	0.01	99.92	54	0	0	0	0.84	0	0.01	42.95	56.2	54	0	0	0	0.57
55	0	0	0	0.13	0.02	4.05	2.92	87.89	55	0	0	0	0.02	0	0	25.8	74.18	55	0	0	0	0.02	0	0.03	4.87	95.09	55	0.01	0	0	0.09	0	0	77.55	22.35	55	0	0	0	6.28	0	0.06	35.49	58.17	55	0	0	0	0.21
56	0.01	0	0	4.61	0	0	88.39	1.99	56	0	0	0	0	0.01	0.24	43.3	56.45	56	0	0	0	0	0.01	0.16	18.58	81.24	56	0.01	0	0	0.31	0	0.04	18.07	81.57	56	0	0	0	5.53	0	0.07	27.37	67.03	56	0	0	0	18.79
57	0.01	0	0	4.57	0	0	88.35	2.08	57	0.5	0	0	0.14	0.02	0.06	2.53	96.76	57	0.5	0	0	0.13	0.02	0.06	4.46	94.83	57	0.01	0	0	0.25	0	0	19.18	80.56	57	15.99	0	0	30.09	0	0.04	14.49	39.39	57	0.21	0	0	20.31
58	0.01	0	0	0.52	0.02	4.05	8.83	81.58	58	0.5	0	0	35.71	0	0	16.44	47.34	58	0.5	0	0	1.51	0	0.02	63.12	34.85	58	0	0	0	39.74	0	0	19.27	40.99	58	15.99	0	0	33.38	0	0.41	29.71	20.52	58	0.21	0	0	17.15
59	0	0	0	0.42	0.02	0.02	0	94.55	59	0.5	0	0	35.57	0	0.08	0	63.85	59	0.5	0	0	1.37	0.01	0.91	0	97.22	59	0	0	0	39.71	0	0	0	60.28	59	15.99	0	0	30.62	0	0.07	0	53.32	59	0.21	0	0	14.42
60	0	0	0	0	0	0	0	95	60	0	0	0	0	0	0	0	100	60	0	0	0	0	0	0	0	100	60	0	0	0	0	0	0	0	100	60	0	0	0	0	0	0	0	100	60	0	0	0	0
61	0	0	0	0	0	0	0	0	61	0	0	0	0	0	0	0	0	61	0	0	0	0	0	0	0	0	61	0	0	0	0	0	0	0	0	61	0	0	0	0	0	0	0	0	61	0	0	0	0
[truncated: 49 more columns]

## Sheet: Supplementary references
[S1]	Liang, J., Jaffrey, S. R., Guo, W., Snyder, S. H., & Clardy, J. (1999). Structure of the PIN/LC8 dimer with a bound peptide. Nature structural biology, 6(8), 735–740.
[S2]	Myllykoski, M., Eichel, M. A., Jung, R. B., Kelm, S., Werner, H. B., & Kursula, P. (2018). High-affinity heterotetramer formation between the large myelin-associated glycoprotein and the dynein light chain DYNLL1. Journal of neurochemistry, 147(6), 764–783.
[S3]	Zhi, Z., Ouyang, Z., Ren, Y., Cheng, Y., Liu, P., Wen, Y., & Shao, Y. (2022). Non-canonical phosphorylation of Bmf by p38 MAPK promotes its apoptotic activity in anoikis. Cell death and differentiation, 29(2), 323–336.
[S4]	Lim, D., Shin, H. C., Choi, J. S., Kim, S. J., & Ku, B. (2021). Crystal structure of human LC8 bound to a peptide from Ebola virus VP35. Journal of microbiology (Seoul, Korea), 59(4), 410–416.
[S5]	Clark, S., Myers, J. B., King, A., Fiala, R., Novacek, J., Pearce, G., Heierhorst, J., Reichow, S. L., & Barbar, E. J. (2018). Multivalency regulates activity in an intrinsically disordered transcription factor. eLife, 7, e36258.
[S6]	Howe, J., Weeks, A., Reardon, P., & Barbar, E. (2022). Multivalent binding of the hub protein LC8 at a newly discovered site in 53BP1. Biophysical journal, 121(23), 4433–4442.
[S7]	Szaniszló, T., Fülöp, M., Pajkos, M., Erdős, G., Kovács, R. Á., Vadászi, H., Kardos, J., & Dosztányi, Z. (2022). The interaction between LC8 and LCA5 reveals a novel oligomerization function of LC8 in the ciliary-centrosome system. Scientific reports, 12(1), 15623.
[S8]	Mostofian, B., McFarland, R., Estelle, A., Howe, J., Barbar, E., Reichow, S. L., & Zuckerman, D. M. (2022). Continuum dynamics and statistical correction of compositional heterogeneity in multivalent IDP oligomers resolved by single-particle EM. Journal of molecular biology, 434(9), 167520.
[S9]	Pajkos, M., Szaniszló, T., Fülöp, M. & Dosztányi, Z. (2023.) Entering new circles: Expansion of the LC8/DYNLL1 interactome in the ciliary-centrosomal network through system-driven motif evolution. bioRxiv 2023.09.15.557927 doi:10.1101/2023.09.15.557927
